# Supplementary material for: Adaptive molecular evolution of the Major Histocompatibility Complex genes, DRA and DQA, in the genus Equus
Source: BMC Evol Biol. 2011 May 18;11:128. doi: 10.1186/1471-2148-11-128 (PMC3126738; doi:10.1186/1471-2148-11-128)
Supplement: Additional file 1 — ELA-DRA and DQA allele sequences. Species, nomenclature and GenBank (NCBI, NIH) accession numbers listed for each allele. Allele sequences can be found at http://www.ncbi.nlm.nih.gov/genbank/. [file 1471-2148-11-128-S1.XLS]

## Sheet: Additional File 1
Locus (ELA-)	Species	Nomenclature	Accession Number
DRA	E. asinus	Eqas-DRA*0101	L47171
DRA	E. asinus	Eqas-DRA*0201	AF541938
DRA	E. asinus	Eqas-DRA*0301	AJ575296
DRA	E. asinus	Eqas-DRA*0401	AJ575297
DRA	E. asinus	Eqas-DRA*0501	AJ575298
DRA	E. asinus	Eqas-DRA*0601	FJ487912
DRA	E. burchelli	Eqbu-DRA*0101	AJ575299
DRA	E. burchelli	Eqbu-DRA*0201	EU930120
DRA	E. burchelli	Eqbu-DRA*0301	EU930126
DRA	E. burchelli	Eqbu-DRA*0401	EU930121
DRA	E. burchelli	Eqbu-DRA*0501	EU930118
DRA	E. burchelli	Eqbu-DRA*0601	EU930122
DRA	E. callabus	Eqca-DRA*0101	L47174
DRA	E. callabus	Eqca-DRA*0201	M60100
DRA	E. callabus	Eqca-DRA*0301	L47172
DRA	E. callabus	Eqca-DRA*0401	AJ575295
DRA	E. callabus	Eqca-DRA*0501	FJ716134
DRA	E. grevyi	Eqgr-DRA*0101	EU930116
DRA	E. grevyi	Eqgr-DRA*0201	EU930125
DRA	E. hemionus	Eqhe-DRA*0101	L47173
DRA	E. hemionus	Eqhe-DRA*0201	EU930128
DRA	E. kiang	Eqki-DRA*0101	EU930127
DRA	E. kiang	Eqki-DRA*0201	FJ657514
DRA	E. zebra	Eqze-DRA*0101	EU930123
DRA	E. zebra	Eqze-DRA*0201	EU930124
DRA	E. zebra	Eqze-DRA*0301	EU930129
DRA	E. zebra	Eqze-DRA*0401	EU930117
DRA	E. zebra	Eqze-DRA*0501	EU930119
DQA	E. asinus	Eqas-DQA*0101	U92521
DQA	E. asinus	Eqas-DQA*0201	U92522
DQA	E. burchelli	Eqbu-DRA*0101	EU935837
DQA	E. burchelli	Eqbu-DRA*0201	EU935829
DQA	E. burchelli	Eqbu-DRA*0301	EU935833
DQA	E. burchelli	Eqbu-DRA*0401	EU935834
DQA	E. burchelli	Eqbu-DRA*0501	EU935835
DQA	E. burchelli	Eqbu-DRA*0601	EU935836
DQA	E. burchelli	Eqbu-DRA*0701	EU935832
DQA	E. burchelli	Eqbu-DRA*0801	EU930130
DQA	E. callabus	Eqca-DRA*0101	L33909
DQA	E. callabus	Eqca-DRA*0201	U92505
DQA	E. callabus	Eqca-DRA*0301	U92506
DQA	E. callabus	Eqca-DRA*0401	U92507
DQA	E. callabus	Eqca-DRA*0501	U92508
DQA	E. callabus	Eqca-DRA*0601	U92510
DQA	E. callabus	Eqca-DRA*0701	U92511
DQA	E. callabus	Eqca-DRA*0801	U92512
DQA	E. callabus	Eqca-DRA*0901	U92513
DQA	E. callabus	Eqca-DRA*1001	U92514
DQA	E. callabus	Eqca-DRA*1101	U92515
DQA	E. callabus	Eqca-DRA*1201	U92516
DQA	E. callabus	Eqca-DRA*1301	U92517
DQA	E. callabus	Eqca-DRA*1401	U92518
DQA	E. callabus	Eqca-DRA*1501	U92519
DQA	E. callabus	Eqca-DRA*1601	AF115324
DQA	E. callabus	Eqca-DRA*1701	AF115325
DQA	E. callabus	Eqca-DRA*1801	AF115326
DQA	E. callabus	Eqca-DRA*1901	AF115327
DQA	E. callabus	Eqca-DRA*2001	AF115328
DQA	E. callabus	Eqca-DRA*2101	AF115329
DQA	E. grevyi	Eqgr-DQA*0101	EU930136
DQA	E. grevyi	Eqgr-DQA*0201	EU930131
DQA	E. hemionus	Eqhe-DQA*0101	U92520
DQA	E. hemionus	Eqhe-DQA*0201	EU930135
DQA	E. kiang	Eqki-DQA*0101	EU930132
DQA	E. kiang	Eqki-DQA*0201	EU930133
DQA	E. kiang	Eqki-DQA*0301	EU930134
DQA	E. przewalski	Eqpr-DQA*0101	U92509
DQA	E. zebra	Eqze-DQA*0101	EU935838
DQA	E. zebra	Eqze-DQA*0201	EU935828
DQA	E. zebra	Eqze-DQA*0301	EU935830
DQA	E. zebra	Eqze-DQA*0401	EU935831
